# Supplementary material for: On the molecular and morphological evolution of continental and insular Cryptorchestia species, with an additional description of C.garbinii (Talitridae)
Source: Zookeys. 2018 Sep 3;(783):37–54. doi: 10.3897/zookeys.783.26179 (PMC6160853; doi:10.3897/zookeys.783.26179)
Supplement: XML Treatment for Cryptorchestia garbinii [file zookeys.783.26179-treatment1.xml]

<!DOCTYPE tp:taxon-treatment
  PUBLIC "-//TaxonX//DTD Taxonomic Treatment Publishing DTD v0 20100105//EN" "tax-treatment-NSO.dtd">
<tp:taxon-treatment xmlns:tp="http://www.plazi.org/taxpub"><tp:treatment-meta><kwd-group><label>Taxon classification</label><kwd><named-content xmlns:xlink="http://www.w3.org/1999/xlink" content-type="kingdom">Animalia</named-content></kwd><kwd><named-content xmlns:xlink="http://www.w3.org/1999/xlink" content-type="order">Amphipoda</named-content></kwd><kwd><named-content xmlns:xlink="http://www.w3.org/1999/xlink" content-type="family">Talitridae</named-content></kwd></kwd-group><mixed-citation publication-type="journal"><person-group><name><surname>Davolos</surname><given-names>Domenico</given-names></name><name><surname>Matthaeis</surname><given-names>Elvira De</given-names></name><name><surname>Latella</surname><given-names>Leonardo</given-names></name><name><surname>Tarocco</surname><given-names>Marco</given-names></name><name><surname>Özbek</surname><given-names>Murat</given-names></name><name><surname>Vonk</surname><given-names>Ronald</given-names></name></person-group><article-title>On the molecular and morphological evolution of continental and insular <italic><tp:taxon-name><tp:taxon-name-part taxon-name-part-type="genus" reg="Cryptorchestia">Cryptorchestia</tp:taxon-name-part></tp:taxon-name></italic> species, with an additional description of <italic><tp:taxon-name><tp:taxon-name-part taxon-name-part-type="genus" reg="Cryptorchestia">C.</tp:taxon-name-part><tp:taxon-name-part taxon-name-part-type="species" reg="garbinii">garbinii</tp:taxon-name-part></tp:taxon-name></italic> (<tp:taxon-name><tp:taxon-name-part taxon-name-part-type="family">Talitridae</tp:taxon-name-part></tp:taxon-name>)</article-title><source>Zookeys</source><day>3</day><month>9</month><year>2018</year><volume>2018</volume><issue>783</issue><fpage>37</fpage><lpage>54</lpage><pub-id pub-id-type="doi">10.3897/zookeys.783.26179</pub-id></mixed-citation></tp:treatment-meta><tp:nomenclature><tp:taxon-name>
                      <tp:taxon-name-part taxon-name-part-type="genus" reg="Cryptorchestia">Cryptorchestia</tp:taxon-name-part>
                      <tp:taxon-name-part taxon-name-part-type="species" reg="garbinii">garbinii</tp:taxon-name-part>
                    </tp:taxon-name><tp:taxon-authority>Ruffo, Tarocco &amp; Latella, 2014</tp:taxon-authority><xref ref-type="fig" rid="F3">Figs 3</xref><xref ref-type="fig" rid="F4">, 4</xref><xref ref-type="fig" rid="F5">, 5</xref><xref ref-type="fig" rid="F6">, 6</xref><xref ref-type="fig" rid="F7">, 7</xref></tp:nomenclature><tp:treatment-sec sec-type="Localities" id="SECID0EINAG"><title>Localities.</title><p>The specimens of <italic><tp:taxon-name><tp:taxon-name-part taxon-name-part-type="genus" reg="Cryptorchestia">C.</tp:taxon-name-part><tp:taxon-name-part taxon-name-part-type="species" reg="garbinii">garbinii</tp:taxon-name-part></tp:taxon-name></italic> reported from Turkey were distributed in Lake Iznik (Bursa Province), Lake Sapanca (Sakarya province), and in a stream near Kiyiköy (Kirklareli province) (Fig. <xref ref-type="fig" rid="F1">1</xref>).</p></tp:treatment-sec><tp:treatment-sec sec-type="material" id="SECID0E4NAG"><title>Material used for morphological description.</title><p>One male of 12 mm, one female of 13 mm from Iznik Lake, coordinates <named-content xmlns:xlink="http://www.w3.org/1999/xlink" content-type="dwc:verbatimCoordinates" xlink:type="simple"><named-content content-type="geo-json" specific-use="{&#34;type&#34;:&#34;Point&#34;,&#34;coordinates&#34;:[29.697986,40.405664]}" id="NCID0EGOAG" xlink:type="simple">40°24'20.39"–29°41'52.75"</named-content></named-content>, date 28 VIII 2003; one male of 16 mm from Sapanca Lake, <named-content xmlns:xlink="http://www.w3.org/1999/xlink" content-type="dwc:verbatimCoordinates" xlink:type="simple"><named-content content-type="geo-json" specific-use="{&#34;type&#34;:&#34;Point&#34;,&#34;coordinates&#34;:[30.193372,40.704650]}" id="NCID0EOOAG" xlink:type="simple">40°42'16.74"–30°11'36.14"</named-content></named-content>, 24 VIII 2003. Additional specimens: 6 males, 4 females of Lake Iznik; 6 males, 4 females from Lake Sapanca (Table <xref ref-type="table" rid="T1">1</xref>).</p><table-wrap id="T1" position="float" orientation="portrait"><label>Table 1.</label><caption><p><italic><tp:taxon-name><tp:taxon-name-part taxon-name-part-type="genus" reg="Cryptorchestia">Cryptorchestia</tp:taxon-name-part><tp:taxon-name-part taxon-name-part-type="species" reg="garbinii">garbinii</tp:taxon-name-part></tp:taxon-name></italic> from Turkey. Measurements of body lengths and antennae, showing differences in male and female individuals.</p></caption><table id="TID0EOSAE" rules="all"><tbody><tr><th rowspan="1" colspan="1">Sex</th><th rowspan="1" colspan="1">Total length (mm)</th><th rowspan="1" colspan="1">Ant. I length</th><th rowspan="1" colspan="1">Ant. II length</th><th rowspan="1" colspan="1">Locality</th></tr><tr><td rowspan="1" colspan="1">male</td><td rowspan="1" colspan="1">15.5</td><td rowspan="1" colspan="1">1.5</td><td rowspan="1" colspan="1">6.21</td><td rowspan="1" colspan="1">Iznik</td></tr><tr><td rowspan="1" colspan="1">male</td><td rowspan="1" colspan="1">12.56</td><td rowspan="1" colspan="1">1.57</td><td rowspan="1" colspan="1">5.87</td><td rowspan="1" colspan="1">Iznik</td></tr><tr><td rowspan="1" colspan="1">male</td><td rowspan="1" colspan="1">14.92</td><td rowspan="1" colspan="1">1.76</td><td rowspan="1" colspan="1">6.84</td><td rowspan="1" colspan="1">Iznik</td></tr><tr><td rowspan="1" colspan="1">male</td><td rowspan="1" colspan="1">16.31</td><td rowspan="1" colspan="1">1.55</td><td rowspan="1" colspan="1">5.78</td><td rowspan="1" colspan="1">Iznik</td></tr><tr><td rowspan="1" colspan="1">male</td><td rowspan="1" colspan="1">13.44</td><td rowspan="1" colspan="1">1.49</td><td rowspan="1" colspan="1">6.11</td><td rowspan="1" colspan="1">Iznik</td></tr><tr><td rowspan="1" colspan="1">male</td><td rowspan="1" colspan="1">13.49</td><td rowspan="1" colspan="1">1.3</td><td rowspan="1" colspan="1">4.5</td><td rowspan="1" colspan="1">Iznik</td></tr><tr><td rowspan="1" colspan="1">male</td><td rowspan="1" colspan="1">15.76</td><td rowspan="1" colspan="1">1.79</td><td rowspan="1" colspan="1">7.35</td><td rowspan="1" colspan="1">Sapanca</td></tr><tr><td rowspan="1" colspan="1">male</td><td rowspan="1" colspan="1">16.13</td><td rowspan="1" colspan="1">1.58</td><td rowspan="1" colspan="1">6.46</td><td rowspan="1" colspan="1">Sapanca</td></tr><tr><td rowspan="1" colspan="1">male</td><td rowspan="1" colspan="1">16.27</td><td rowspan="1" colspan="1">1.91</td><td rowspan="1" colspan="1">7.27</td><td rowspan="1" colspan="1">Sapanca</td></tr><tr><td rowspan="1" colspan="1">male</td><td rowspan="1" colspan="1">13.07</td><td rowspan="1" colspan="1">1.37</td><td rowspan="1" colspan="1">5.39</td><td rowspan="1" colspan="1">Sapanca</td></tr><tr><td rowspan="1" colspan="1">male</td><td rowspan="1" colspan="1">13.51</td><td rowspan="1" colspan="1">1.5</td><td rowspan="1" colspan="1">5.8</td><td rowspan="1" colspan="1">Sapanca</td></tr><tr><td rowspan="1" colspan="1">male</td><td rowspan="1" colspan="1">14</td><td rowspan="1" colspan="1">1.38</td><td rowspan="1" colspan="1">6.47</td><td rowspan="1" colspan="1">Sapanca</td></tr><tr><td rowspan="1" colspan="1">
                              <bold>Mean</bold>
                            </td><td rowspan="1" colspan="1">
                              <bold>14.58</bold>
                            </td><td rowspan="1" colspan="1">
                              <bold>1.56</bold>
                            </td><td rowspan="1" colspan="1">
                              <bold>6.17</bold>
                            </td><td rowspan="1" colspan="1"/></tr><tr><td rowspan="1" colspan="1">female</td><td rowspan="1" colspan="1">12.95</td><td rowspan="1" colspan="1">1.08</td><td rowspan="1" colspan="1">4.2</td><td rowspan="1" colspan="1">Iznik</td></tr><tr><td rowspan="1" colspan="1">female</td><td rowspan="1" colspan="1">12.8</td><td rowspan="1" colspan="1">1.2</td><td rowspan="1" colspan="1">4.5</td><td rowspan="1" colspan="1">Iznik</td></tr><tr><td rowspan="1" colspan="1">female</td><td rowspan="1" colspan="1">14.13</td><td rowspan="1" colspan="1">1.59</td><td rowspan="1" colspan="1">5.15</td><td rowspan="1" colspan="1">Iznik</td></tr><tr><td rowspan="1" colspan="1">female</td><td rowspan="1" colspan="1">12.55</td><td rowspan="1" colspan="1">1.09</td><td rowspan="1" colspan="1">4.39</td><td rowspan="1" colspan="1">Iznik</td></tr><tr><td rowspan="1" colspan="1">female</td><td rowspan="1" colspan="1">12.46</td><td rowspan="1" colspan="1">1.16</td><td rowspan="1" colspan="1">3.9</td><td rowspan="1" colspan="1">Sapanca</td></tr><tr><td rowspan="1" colspan="1">female</td><td rowspan="1" colspan="1">13.02</td><td rowspan="1" colspan="1">1.04</td><td rowspan="1" colspan="1">3.66</td><td rowspan="1" colspan="1">Sapanca</td></tr><tr><td rowspan="1" colspan="1">female</td><td rowspan="1" colspan="1">12.87</td><td rowspan="1" colspan="1">1.16</td><td rowspan="1" colspan="1">3.53</td><td rowspan="1" colspan="1">Sapanca</td></tr><tr><td rowspan="1" colspan="1">female</td><td rowspan="1" colspan="1">14.03</td><td rowspan="1" colspan="1">1.41</td><td rowspan="1" colspan="1">4.39</td><td rowspan="1" colspan="1">Sapanca</td></tr><tr><td rowspan="1" colspan="1">
                              <bold>Mean</bold>
                            </td><td rowspan="1" colspan="1">
                              <bold>13.10</bold>
                            </td><td rowspan="1" colspan="1">
                              <bold>1.22</bold>
                            </td><td rowspan="1" colspan="1">
                              <bold>4.21</bold>
                            </td><td rowspan="1" colspan="1"/></tr></tbody></table></table-wrap></tp:treatment-sec><tp:treatment-sec sec-type="diagnosis" id="SECID0EX2AG"><title>Diagnosis.</title><p><tp:taxon-name><tp:taxon-name-part taxon-name-part-type="family">Talitridae</tp:taxon-name-part></tp:taxon-name>, with antenna I shorter than the combined peduncle segments of antenna II; accessory flagellum absent; mandible without palp, left mandible with 5-dentate lacinia mobilis; maxilla I with nine setae on inner lobe; maxilliped palp article IV reduced; gnathopod I male with a small, partially transparent lobe on merus; pereopod IV with bulged inner margin of dactylus; pereopods 3-7 cuspidactylate; telson variable in shape, longer than wide in holotype from Lake Garda, wider than long in the Turkish populations.</p></tp:treatment-sec><tp:treatment-sec sec-type="description" id="SECID0EC3AG"><title>Additional description.</title><p>Based on adult males with an average length of 14.58 mm (Table <xref ref-type="table" rid="T1">1</xref>). <bold>Head.</bold><italic>Antenna I</italic> (Fig. <xref ref-type="fig" rid="F3">3A</xref>) flagellum with five to seven articles. <italic>Antenna II</italic> (Fig. <xref ref-type="fig" rid="F3">3B</xref>) little shorter than half of the body length, peduncle article V longer than article IV, flagellum with 16–21 articles. <italic>Labrum</italic> (Fig. <xref ref-type="fig" rid="F3">3C</xref>) and <italic>labium</italic> (Fig. <xref ref-type="fig" rid="F3">3D</xref>) with very fine setules on anterior margin. <italic>Mandible</italic> (Fig. <xref ref-type="fig" rid="F3">3E, F</xref>) left with 5-dentate lacinia mobilis and 5-dentate pars incisiva, right mandible with multi-teethed lacinia mobilis. <italic>Maxilla I</italic> (Fig. <xref ref-type="fig" rid="F3">3G</xref>) with nine robust and crenelated setae on inner lobe. <italic>Maxilla II</italic> (Fig. <xref ref-type="fig" rid="F3">3H</xref>) with numerous apical setae, a long and finely pinnate seta on inner margin of inner lobe. <italic>Maxilliped</italic> (Figs <xref ref-type="fig" rid="F3">3I</xref>, <xref ref-type="fig" rid="F7">7C</xref>) basal lobe with three blunt teeth on anterior margin, axial margin lined with robust setae armed with setules; palp article IV reduced, but clearly visible.</p><fig id="F3" position="float" orientation="portrait"><label>Figure 3.</label><caption><p><italic><tp:taxon-name><tp:taxon-name-part taxon-name-part-type="genus" reg="Cryptorchestia">Cryptorchestia</tp:taxon-name-part><tp:taxon-name-part taxon-name-part-type="species" reg="garbinii">garbinii</tp:taxon-name-part></tp:taxon-name></italic>, male 12 mm, Lake Iznik. <bold>A</bold> antenna I <bold>B</bold> antenna 2 <bold>C</bold> upper lip <bold>D</bold> lower lip <bold>E</bold> left mandible <bold>F</bold> right mandible <bold>G</bold> maxilla I <bold>H</bold> maxilla II <bold>I</bold> maxilliped <bold>J</bold> gnathopod II <bold>J</bold>’ gnathopod II, detail.</p></caption><graphic xmlns:xlink="http://www.w3.org/1999/xlink" xlink:href="zookeys-783-037-g003.jpg" position="float" orientation="portrait" xlink:type="simple" id="oo_226203.jpg"/></fig><p><italic>Coxae</italic>. Coxal plate I (Fig. <xref ref-type="fig" rid="F4">4B</xref>) with irregularly placed larger and smaller setae on distal margin. Coxal plates II-IV wider than deep (Figs <xref ref-type="fig" rid="F3">3J</xref>, <xref ref-type="fig" rid="F5">5A, B</xref>), plate V elongated, bilobate (Fig. <xref ref-type="fig" rid="F5">5C</xref>), plates VI and VII smaller (Fig. <xref ref-type="fig" rid="F5">5D, E</xref>).</p><p><bold>Pereon.</bold><italic>Gnathopod I</italic> male (Figs <xref ref-type="fig" rid="F4">4A, B</xref>, <xref ref-type="fig" rid="F7">7B</xref>) sexually dimorphic, subchelate; merus with small, partly transparent lobe on posterior margin; carpus with four or more setae on posterior margin, lobe present; propodus with sinoid palm in the 12 mm, but straight in 16 mm individual, and with a transparent lobe covering almost the entire palmar margin; dactylus as long as anterolateral margin of the propodus. <italic>Gnathopod II</italic> (Figs <xref ref-type="fig" rid="F3">3J</xref>, <xref ref-type="fig" rid="F7">7A</xref>), subchelate; propodus oviform, palmar margin with shallow sinus in the anterodistal part; <italic>Pereopods 3–4</italic> (Figs <xref ref-type="fig" rid="F5">5A, B</xref>, <xref ref-type="fig" rid="F7">7D</xref>) with pereopod III slightly longer; dactylus in pereopod IV with bulged inner margin. <italic>Pereopod V</italic> (Fig. <xref ref-type="fig" rid="F5">5C</xref>) with wide basis; merus and carpus with pairs of robust setae on both sides of distal margins. <italic>Pereopods III–VII</italic> cuspidactylate. <italic>Pereopod VI</italic> (Fig. <xref ref-type="fig" rid="F5">5D</xref>) shorter than pereopod VII; coxa with small inside lobe; basis wide; carpus of same length as propodus. <italic>Pereopod VII</italic> (Fig. <xref ref-type="fig" rid="F5">5E</xref>) basis wide with distinct, rounded posterodistal lobe; propodus longer than carpus.</p><fig id="F4" position="float" orientation="portrait"><label>Figure 4.</label><caption><p><italic><tp:taxon-name><tp:taxon-name-part taxon-name-part-type="genus" reg="Cryptorchestia">Cryptorchestia</tp:taxon-name-part><tp:taxon-name-part taxon-name-part-type="species" reg="garbinii">garbinii</tp:taxon-name-part></tp:taxon-name></italic>, male 12 mm, Lake Iznik. <bold>A</bold> gnathopod I, outside left <bold>B</bold> gnathopod I, inside right <bold>C</bold> female 13 mm, Lake Iznik, gnathopod I <bold>D</bold> gnathopod II.</p></caption><graphic xmlns:xlink="http://www.w3.org/1999/xlink" xlink:href="zookeys-783-037-g004.jpg" position="float" orientation="portrait" xlink:type="simple" id="oo_226204.jpg"/></fig><fig id="F5" position="float" orientation="portrait"><label>Figure 5.</label><caption><p><italic><tp:taxon-name><tp:taxon-name-part taxon-name-part-type="genus" reg="Cryptorchestia">Cryptorchestia</tp:taxon-name-part><tp:taxon-name-part taxon-name-part-type="species" reg="garbinii">garbinii</tp:taxon-name-part></tp:taxon-name></italic>, male 12 mm, Lake Iznik. <bold>A</bold> pereopod III <bold>B</bold> pereopod IV <bold>B</bold>’ pereopod IV, detail dactylus <bold>C</bold> pereopod V <bold>D</bold> pereopod VI <bold>E</bold> pereopod VII <bold>E</bold>’ pereopod VII, carpus, propodus, and dactylus.</p></caption><graphic xmlns:xlink="http://www.w3.org/1999/xlink" xlink:href="zookeys-783-037-g005.jpg" position="float" orientation="portrait" xlink:type="simple" id="oo_226206.jpg"/></fig><p><bold>Pleon.</bold><italic>Epimeral plates</italic> (Fig. VIA, B), posterior margins weakly crenulate. <italic>Pleopods I-III</italic> (Fig. <xref ref-type="fig" rid="F6">6B</xref>) well developed, biramous; rami with slender setae; inner ramus slightly shorter than outer. <italic>Uropod I</italic> (Fig. <xref ref-type="fig" rid="F6">6C</xref>) with two rows of seven axial setae on peduncle; rami of equal length, with three to four apical setae (of which one on the inner ramus longer than others). <italic>Uropod II</italic> (Fig. <xref ref-type="fig" rid="F6">6D</xref>) peduncle with one row of four axial setae; rami of equal length, outer ramus with four apical setae of which two small, inner ramus with two apical setae. <italic>Uropod III</italic> (Figs <xref ref-type="fig" rid="F6">6E</xref>, <xref ref-type="fig" rid="F7">7E</xref>) peduncle with three to four distolateral setae, ramus with four apical setae of which one long, and two additional lateral setae in 16 mm individual. <italic>Telson</italic> (Figs <xref ref-type="fig" rid="F6">6F, G</xref>, <xref ref-type="fig" rid="F7">7F</xref>) wider than long, dorsal midline cleft, five to eight marginal and distal setae per lobe of which two regular on the apex.</p><fig id="F6" position="float" orientation="portrait"><label>Figure 6.</label><caption><p><italic><tp:taxon-name><tp:taxon-name-part taxon-name-part-type="genus" reg="Cryptorchestia">Cryptorchestia</tp:taxon-name-part><tp:taxon-name-part taxon-name-part-type="species" reg="garbinii">garbinii</tp:taxon-name-part></tp:taxon-name></italic>, male 12 mm, Lake Iznik. <bold>A</bold> epimeral plates I and II <bold>B</bold> pleopod II <bold>C</bold> uropod I <bold>D</bold> uropod II <bold>E</bold> uropod III <bold>F</bold> telson <bold>G</bold> female 13 mm, Lake Iznik, telson.</p></caption><graphic xmlns:xlink="http://www.w3.org/1999/xlink" xlink:href="zookeys-783-037-g006.jpg" position="float" orientation="portrait" xlink:type="simple" id="oo_226208.jpg"/></fig><fig id="F7" position="float" orientation="portrait"><label>Figure 7.</label><caption><p><italic><tp:taxon-name><tp:taxon-name-part taxon-name-part-type="genus" reg="Cryptorchestia">Cryptorchestia</tp:taxon-name-part><tp:taxon-name-part taxon-name-part-type="species" reg="garbinii">garbinii</tp:taxon-name-part></tp:taxon-name></italic>, male 16 mm, Lake Iznik. <bold>A</bold> gnathopod II, palmar margin and dactylus <bold>B</bold> gnathopod I <bold>C</bold> maxilliped <bold>D</bold> pereopod IV, propodus and dactylus <bold>E</bold> uropod III <bold>F</bold> telson.</p></caption><graphic xmlns:xlink="http://www.w3.org/1999/xlink" xlink:href="zookeys-783-037-g007.jpg" position="float" orientation="portrait" xlink:type="simple" id="oo_226209.jpg"/></fig><p>Female. Based on adult females with an average length of 13.10 mm (Table <xref ref-type="table" rid="T1">1</xref>). <italic>Antenna I</italic> short, 1.22 mm length in average, flagellum with four articles. <italic>Antenna II</italic> long, 4.21 mm in average. <italic>Gnathopod I</italic> (Fig. <xref ref-type="fig" rid="F4">4C</xref>) subchelate; coxal plate lower margin with irregularly placed prominent setae; basis rectangular with several short setae; carpus with one robust and long seta between several smaller on lower margin; propodus with three bundled groups on the palmar margin; dactylus with unguis longer than palm. <italic>Gnathopod II</italic> (Fig. <xref ref-type="fig" rid="F4">4D</xref>), basis large, with strongly curved anterolateral margin; merus with lobe or patch with fine structures resembling a rasp surface; carpus and propodus expanded, with lateral lobes, propodus with rounded frontal margin and small claw.</p></tp:treatment-sec><tp:treatment-sec sec-type="remarks" id="SECID0EVIBG"><title>Remarks.</title><p>The specimens from the Turkish lakes Iznik and Sapanca show some slight morphological differences compared to the Lake Garda (type locality) specimens. We interpret this as intraspecific variation. The lobe on the merus of the first gnathopod is smaller in the 12 mm male (Fig. <xref ref-type="fig" rid="F4">4B</xref>) than in the 16 mm male, especially when the twist in the carpus-propodus part relative to the merus forces the gnathopod to appear in an angle on a mounting slide. The feature is clearer in SEM photographs where it shows a rugose patch.</p><p>The specimens from Turkey were also compared to the geographically more adjacent freshwater species <italic><tp:taxon-name><tp:taxon-name-part taxon-name-part-type="genus" reg="Cryptorchestia">C.</tp:taxon-name-part><tp:taxon-name-part taxon-name-part-type="species" reg="ruffoi">ruffoi</tp:taxon-name-part></tp:taxon-name></italic> from the island of Rhodes, Greece, to <italic><tp:taxon-name><tp:taxon-name-part taxon-name-part-type="genus" reg="Cryptorchestia">C.</tp:taxon-name-part><tp:taxon-name-part taxon-name-part-type="species" reg="cavimana">cavimana</tp:taxon-name-part></tp:taxon-name></italic> from Cyprus, and to <italic><tp:taxon-name><tp:taxon-name-part taxon-name-part-type="genus" reg="Cryptorchestia">C.</tp:taxon-name-part><tp:taxon-name-part taxon-name-part-type="species" reg="kosswigi">kosswigi</tp:taxon-name-part></tp:taxon-name></italic> (Ruffo, 1949) from the Hatay province in southern Turkey. Differences are: a small lobe on merus of gnathopod I in male (large in <italic><tp:taxon-name><tp:taxon-name-part taxon-name-part-type="genus" reg="Cryptorchestia">C.</tp:taxon-name-part><tp:taxon-name-part taxon-name-part-type="species" reg="ruffoi">ruffoi</tp:taxon-name-part></tp:taxon-name></italic>, not mentioned as present in <italic><tp:taxon-name><tp:taxon-name-part taxon-name-part-type="genus" reg="Cryptorchestia">C.</tp:taxon-name-part><tp:taxon-name-part taxon-name-part-type="species" reg="cavimana">cavimana</tp:taxon-name-part></tp:taxon-name></italic> by <xref ref-type="bibr" rid="B7">Heller (1865)</xref> in his German text but vaguely present in the figures); antenna I with 5-7 segmented flagellum (5-6 in <italic><tp:taxon-name><tp:taxon-name-part taxon-name-part-type="genus" reg="Cryptorchestia">C.</tp:taxon-name-part><tp:taxon-name-part taxon-name-part-type="species" reg="garbinii">garbinii</tp:taxon-name-part></tp:taxon-name></italic> of Lake Garda, four in <italic><tp:taxon-name><tp:taxon-name-part taxon-name-part-type="genus" reg="Cryptorchestia">C.</tp:taxon-name-part><tp:taxon-name-part taxon-name-part-type="species" reg="ruffoi">ruffoi</tp:taxon-name-part></tp:taxon-name></italic>, six in <italic><tp:taxon-name><tp:taxon-name-part taxon-name-part-type="genus" reg="Cryptorchestia">C.</tp:taxon-name-part><tp:taxon-name-part taxon-name-part-type="species" reg="cavimana">cavimana</tp:taxon-name-part></tp:taxon-name></italic>, six in <italic><tp:taxon-name><tp:taxon-name-part taxon-name-part-type="genus" reg="Cryptorchestia">C.</tp:taxon-name-part><tp:taxon-name-part taxon-name-part-type="species" reg="kosswigi">kosswigi</tp:taxon-name-part></tp:taxon-name></italic>); pereopods V–VII with wide bases and of short and stubby appearance (less wide in <italic><tp:taxon-name><tp:taxon-name-part taxon-name-part-type="genus" reg="Cryptorchestia">C.</tp:taxon-name-part><tp:taxon-name-part taxon-name-part-type="species" reg="garbinii">garbinii</tp:taxon-name-part></tp:taxon-name></italic> of Lake Garda, <italic><tp:taxon-name><tp:taxon-name-part taxon-name-part-type="genus" reg="Cryptorchestia">C.</tp:taxon-name-part><tp:taxon-name-part taxon-name-part-type="species" reg="ruffoi">ruffoi</tp:taxon-name-part></tp:taxon-name></italic> and <italic><tp:taxon-name><tp:taxon-name-part taxon-name-part-type="genus" reg="Cryptorchestia">C.</tp:taxon-name-part><tp:taxon-name-part taxon-name-part-type="species" reg="cavimana">cavimana</tp:taxon-name-part></tp:taxon-name></italic>, broad in <italic><tp:taxon-name><tp:taxon-name-part taxon-name-part-type="genus" reg="Cryptorchestia">C.</tp:taxon-name-part><tp:taxon-name-part taxon-name-part-type="species" reg="kosswigi">kosswigi</tp:taxon-name-part></tp:taxon-name></italic> but here the other segments are long and slender); gnathopod II female with very broad and rounded basis (less in <italic><tp:taxon-name><tp:taxon-name-part taxon-name-part-type="genus" reg="Cryptorchestia">C.</tp:taxon-name-part><tp:taxon-name-part taxon-name-part-type="species" reg="ruffoi">ruffoi</tp:taxon-name-part></tp:taxon-name></italic>, not mentioned in <italic><tp:taxon-name><tp:taxon-name-part taxon-name-part-type="genus" reg="Cryptorchestia">C.</tp:taxon-name-part><tp:taxon-name-part taxon-name-part-type="species" reg="cavimana">cavimana</tp:taxon-name-part></tp:taxon-name></italic>, but prominently present in the <italic><tp:taxon-name><tp:taxon-name-part taxon-name-part-type="genus" reg="Cryptorchestia">C.</tp:taxon-name-part><tp:taxon-name-part taxon-name-part-type="species" reg="cavimana">cavimana</tp:taxon-name-part></tp:taxon-name></italic> that was partly redescribed from the British Isles (<xref ref-type="bibr" rid="B9">Lincoln 1979</xref>), and present to a lesser extent in <italic><tp:taxon-name><tp:taxon-name-part taxon-name-part-type="genus" reg="Cryptorchestia">C.</tp:taxon-name-part><tp:taxon-name-part taxon-name-part-type="species" reg="kosswigi">kosswigi</tp:taxon-name-part></tp:taxon-name>)</italic>; pereopod IV with clear bulge on dactylus (not mentioned in <italic><tp:taxon-name><tp:taxon-name-part taxon-name-part-type="genus" reg="Cryptorchestia">C.</tp:taxon-name-part><tp:taxon-name-part taxon-name-part-type="species" reg="garbinii">garbinii</tp:taxon-name-part></tp:taxon-name></italic> of Garda lake, not present in <italic><tp:taxon-name><tp:taxon-name-part taxon-name-part-type="genus" reg="Cryptorchestia">C.</tp:taxon-name-part><tp:taxon-name-part taxon-name-part-type="species" reg="ruffoi">ruffoi</tp:taxon-name-part></tp:taxon-name></italic> and not mentioned in <italic><tp:taxon-name><tp:taxon-name-part taxon-name-part-type="genus" reg="Cryptorchestia">C.</tp:taxon-name-part><tp:taxon-name-part taxon-name-part-type="species" reg="cavimana">cavimana</tp:taxon-name-part></tp:taxon-name></italic>, present in <italic><tp:taxon-name><tp:taxon-name-part taxon-name-part-type="genus" reg="Cryptorchestia">C.</tp:taxon-name-part><tp:taxon-name-part taxon-name-part-type="species" reg="kosswigi">kosswigi</tp:taxon-name-part></tp:taxon-name></italic>). We consider these differences as interspecific variation of morphological features.</p></tp:treatment-sec><tp:treatment-sec><!--Section generated to contain objects referenced in tp:taxon-treatment.--><fig id="F1" position="float" orientation="portrait"><label>Figure 1.</label><caption><p>Occurrence of <italic><tp:taxon-name><tp:taxon-name-part taxon-name-part-type="genus" reg="Cryptorchestia">Cryptorchestia</tp:taxon-name-part><tp:taxon-name-part taxon-name-part-type="species" reg="garbinii">garbinii</tp:taxon-name-part></tp:taxon-name></italic> in the Marmara region of Turkey and the habitats (insets) where specimens were collected. The 15 mm male (inset) of <italic><tp:taxon-name><tp:taxon-name-part taxon-name-part-type="genus" reg="Cryptorchestia">C.</tp:taxon-name-part><tp:taxon-name-part taxon-name-part-type="species" reg="garbinii">garbinii</tp:taxon-name-part></tp:taxon-name></italic> was found in Lake Sapanca.</p></caption><graphic xmlns:xlink="http://www.w3.org/1999/xlink" xlink:href="zookeys-783-037-g001.jpg" position="float" orientation="portrait" xlink:type="simple" id="oo_226200.jpg"/></fig></tp:treatment-sec><ref-list><ref id="B7"><mixed-citation xmlns:xlink="http://www.w3.org/1999/xlink" xlink:type="simple"><person-group><name name-style="western"><surname>Heller</surname><given-names>C</given-names></name></person-group> (<year>1865</year>) <article-title>Kleine Beiträge zur Kenntniss der Süsswasser-Amphipoden.</article-title><source>Verhandlungen der Kaiserlich-königlichen Zoologisch-botanischen Gesellschaft in Wien</source><volume>15</volume>: <fpage>979</fpage>–<lpage>984</lpage>.</mixed-citation></ref><ref id="B9"><mixed-citation xmlns:xlink="http://www.w3.org/1999/xlink" xlink:type="simple"><person-group><name name-style="western"><surname>Lincoln</surname><given-names>RJ</given-names></name></person-group> (<year>1979</year>) <source>British Marine <tp:taxon-name><tp:taxon-name-part taxon-name-part-type="order">Amphipoda</tp:taxon-name-part></tp:taxon-name>: <tp:taxon-name><tp:taxon-name-part taxon-name-part-type="suborder">Gammaridea</tp:taxon-name-part></tp:taxon-name>. No. 818.</source><publisher-name>British Museum (Natural History)</publisher-name>, <publisher-loc>London</publisher-loc>, <size units="page">658 pp</size>.</mixed-citation></ref></ref-list></tp:taxon-treatment>
